# Supplementary material for: Melatonin Mitigates Cd-Induced Growth Repression and RNA m6A Hypermethylation by Triggering MMR-Mediated DNA Damage Response
Source: Plants (Basel). 2025 May 6;14(9):1398. doi: 10.3390/plants14091398 (PMC12073604; doi:10.3390/plants14091398)
Supplement: Supplementary file 1 [file plants-14-01398-s001.zip]

Archive with 1 entries (1 files):
- plants-3600205-supplementary.pdf
